# Supplementary material for: Cost-effectiveness analysis of the use of immunotherapy in metastatic solid tumours in Austria by applying the ESMO-Magnitude of Clinical Benefit Scale (ESMO-MCBS) version 1.1
Source: ESMO Open. 2021 Jun 25;6(4):100198. doi: 10.1016/j.esmoop.2021.100198 (PMC8253953; doi:10.1016/j.esmoop.2021.100198)
Supplement: Supplementary Figure Legends [file mmc1.zip]

Archive with 1 entries (1 files):
- mmc1/mmc1.odt
